# Supplementary material for: Clinical Outcome of Multicentric Lymphoma Treated with Cyclophosphamide, Doxorubicin, Vincristine, and Prednisolone (CHOP) in Small Breed Dogs
Source: Animals (Basel). 2024 Oct 17;14(20):2994. doi: 10.3390/ani14202994 (PMC11503739; doi:10.3390/ani14202994)
Supplement: Supplementary file 1 [file animals-14-02994-s001.zip]

Archive with 1 entries (1 files):
- animals-3176548-supplementary.pdf
